# Supplementary material for: Incidental Malignancies in the Emergency Department: Missed Diagnoses, Radiological Difficulty, and a Risk-Based Framework for Follow-Up
Source: J Clin Med. 2026 Jun 29;15(13):5071. doi: 10.3390/jcm15135071 (PMC13362388; doi:10.3390/jcm15135071)
Supplement: Supplementary file 1 [file jcm-15-05071-s001.zip › Tables S1 and S2.xlsx]

## Sheet: Table S1
Table S1. Minimal anonymized dataset of the 25 patients with incidentally discovered malignancies.
Case	Sex	Age	CT Range	Reason for CT Examination	Chief Complaint	Diagnosis at ED	Clinical Course	Final Diagnosis	Disposition	Department
1	M	73	Abdomen–Pelvis	Suspected choledocholithiasis / pancreatic cancer	Right flank pain	Acute cholangitis; suspected groove pancreatic cancer	Acute cholangitis; pancreatic adenosquamous carcinoma (diagnosis incomplete due to transfer)	Pancreatic cancer	Admission	Gastroenterology
2	M	77	Abdomen–Pelvis	Hematochezia, suspected GI bleeding source	Hematochezia	Colonic diverticular bleeding; multiple diverticula; suspected bladder tumor	Urothelial carcinoma; surgery performed 2017; alive	Bladder cancer	Admission	Gastroenterology / Urology
3	F	69	Chest	Hemoptysis in patient with known pulmonary MAC	Hemoptysis	Pulmonary MAC disease	Breast cancer (invasive ductal carcinoma); surgery 2017; alive	Breast cancer	Outpatient
4	M	83	Chest–Pelvis	Suspected right hypochondrial pain	Fall, difficulty standing	Suspected right lower lobe lung cancer	Lung cancer; further workup not performed due to poor general condition; died 2018 (acute deterioration)	Lung cancer	Admission	Pulmonology
5	M	82	Head, Chest–Pelvis	Leg weakness and fever workup	Fever, leg weakness	Urinary tract infection; chronic kidney disease	Bladder cancer; surgery 2016; alive	Bladder cancer	Admission	Nephrology
6	F	85	Chest–Pelvis	Suspected fecal impaction / ischemic colitis	Abdominal pain, hematochezia	Fecal impaction; suspected ischemic colitis	Giant ovarian tumor; transitioned to palliative care; died 2018	Ovarian cancer	Admission	Obstetrics/Gynecology
7	M	72	Chest–Pelvis	Anemia workup after fall (dizziness)	Dizziness	Anemia workup	Ascending colon cancer; surgery 2016; alive	Colorectal cancer	Admission	Gastroenterology
8	M	86	Chest–Pelvis	Suspected nephrolithiasis; hematuria workup	Hematuria	Suspected renal cancer	Renal cell carcinoma with renal pelvis invasion; diagnosed by referral institution	Renal cell carcinoma	Admission	Urology
9	M	75	Chest	Dyspnea in patient with idiopathic pulmonary fibrosis	Dyspnea	Pulmonary fibrosis	Lung cancer (PET-positive); outcome unknown (transitioned to home care)	Lung cancer	Outpatient
10	M	70	Chest–Pelvis, Head	Hypertensive emergency, acute kidney injury	Hematuria	Suspected bladder cancer	Prostate cancer; postrenal renal failure; outcome unknown (returned to referring institution)	Prostate cancer	Admission	Nephrology
11	M	83	PE–DVT protocol	Dyspnea workup	Chest pain	Suspected right lung cancer	Squamous cell carcinoma (2017); died of heart failure 2017	Lung cancer	Outpatient
12	F	81	Chest–Pelvis	Chest discomfort workup	Chest discomfort, nausea	Unremarkable	Gastric cancer (poorly differentiated); surgery performed; alive	Gastric cancer	Outpatient
13	F	86	Chest	Evaluation for pleuritis	Inspiratory chest pain	Pleuritis; suspected lung cancer	Lung cancer with brain metastasis; alive	Lung cancer	Outpatient
14	F	77	Head, Chest–Pelvis	Dizziness workup in patient with diabetes/CKD	Dizziness, unsteadiness	Gastroenteritis; ground-glass opacity in right upper lobe	Lung adenocarcinoma; alive	Lung cancer	Admission	Endocrinology/Metabolism
15	M	84	Chest–Pelvis, Spine	Suspected metastatic thoracic vertebral tumor	Lower limb paresis	Thoracic spinal cord tumor	Metastatic thoracic vertebral tumor from thyroid cancer; outcome unknown (transitioned to home care)	Thyroid cancer	Admission	Orthopedics
16	F	82	Chest–Pelvis	Hematochezia workup	Hematochezia	Ischemic colitis	Malignant lymphoma (ileocecal); presented again in cardiopulmonary arrest, died 2019	Malignant lymphoma	Admission	Gastroenterology
17	M	81	Head, Chest–Pelvis	Shock workup	Shock, abdominal distension	Gastric cancer; abdominal compartment syndrome; hypovolemic shock	Gastric cancer (poorly differentiated); transferred for gastrojejunal bypass surgery; outcome unknown	Gastric cancer	Admission	Emergency → Gastroenterology → Surgery
18	M	74	Chest	Suspected interstitial pneumonia exacerbation	Fever	Interstitial pneumonia exacerbation; left lung nodule	Recurrent lung cancer; died of aspiration pneumonia 2017	Lung cancer	Admission	Pulmonology
19	M	54	Abdomen–Pelvis	Abdominal distension during colonoscopy preparation for rectal tumor	Abdominal pain	Rectal cancer	Rectal cancer; sigmoid colon cancer; alive	Colorectal cancer	Admission	Gastroenterology
20	M	81	Abdomen–Pelvis	Obstructive jaundice / gallstone workup	Jaundice	Obstructive jaundice due to pancreatic head cancer	Pancreatic cancer; surgery not performed; died 2019	Pancreatic cancer	Admission	Gastroenterology
21	M	68	Chest–Pelvis	Hematemesis and melena workup	Hematemesis and melena	Upper GI bleeding	Lung cancer; reflux esophagitis; surgical treatment; alive	Lung cancer	Admission	Gastroenterology
22	M	69	Head, Chest–Pelvis	Altered consciousness and dyspnea workup	Dyspnea	Congestive heart failure	Pancreatic cancer (SPN); surgery declined; alive	Pancreatic cancer	Admission	Cardiology
23	M	79	Trauma protocol (whole body)	Trauma protocol following traffic accident	Traffic trauma	Cervical (C6/7 posterior column) fracture with retropulsed fragment; no free fluid; no pelvic fracture	Bladder cancer; died of urosepsis (day 29)	Bladder cancer	Admission	Emergency Medicine
24	F	68	PE–DVT protocol	Elevated D-dimer, PE workup	Occipital headache, right leg pain	Deep vein thrombosis workup; suspected left renal cancer	Left clear cell renal cell carcinoma; outcome unknown (transferred)	Renal cell carcinoma	Admission	Emergency → Orthopedics → Urology
25	F	69	Chest–Pelvis	Elevated liver enzymes workup	Right flank pain	Acute cholangitis; suspected groove pancreatic cancer	Acute cholangitis; pancreatic adenosquamous carcinoma (diagnosis incomplete due to transfer)	Pancreatic cancer	Admission	Gastroenterology

## Sheet: Table S2
Table S2. Individual Diagnostic Performance of Ten Emergency Physicians Across Nine Missed Malignancy Cases.
Physician	Case 1	Case 4	Case 7	Case 8	Case 10	Case 13	Case 15	Case 16	Case 18	Diagnostic Accuracy	Score
Physician	Case 1	Case 4	Case 7	Case 8	Case 10	Case 13	Case 15	Case 16	Case 18	Diagnostic Accuracy	Score
M.D. 1	✗	✗	✗	✗	✗	✗	✓	✓	✗	2/9	2
M.D. 2	✗	✗	✗	✗	✗	✓	✗	✓	✗	2/9	2
M.D. 3	✗	✗	✗	✓	✓	✗	✗	✓	✓	4/9	4
M.D. 4	✗	✗	✗	✓	✓	✓	✗	✓	✗	4/9	4
M.D. 5	✗	✗	✗	✓	✗	✗	✗	✓	✗	2/9	2
M.D. 6	✗	✗	✗	✓	✗	✗	✗	✓	✗	2/9	2
M.D. 7	✗	✗	✗	✗	✗	✓	✗	✓	✗	2/9	2
M.D. 8	✗	✗	✗	✗	✗	✓	✗	✓	✗	2/9	2
M.D. 9	✗	✗	✗	✗	✗	✓	✗	✓	✓	3/9	3
M.D. 10	✗	✗	✗	✗	✗	✓	✗	✗	✓	2/9	2
Correct (n)	0/10	0/10	0/10	4/10	2/10	6/10	1/10	9/10	3/10	Median 2 [IQR 2–3]
✓ = correct identification; ✗ = incorrect identification. No significant difference in diagnostic performance was observed among physicians (p = 0.73, Friedman test). IQR, interquartile range.
